# Supplementary material for: Angiostrongylus cantonensis an Atypical Presenilin: Epitope Mapping, Characterization, and Development of an ELISA Peptide Assay for Specific Diagnostic of Angiostrongyliasis
Source: Membranes (Basel). 2022 Jan 19;12(2):108. doi: 10.3390/membranes12020108 (PMC8878667; doi:10.3390/membranes12020108)
Supplement: Supplementary file 1 [file membranes-12-00108-s001.zip]

Archive with 1 entries (1 files):
- membranes-1532681-supplementary.pdf
